# Supplementary material for: Allosteric communication mechanism in the glucagon receptor
Source: J Biol Chem. 2025 Apr 23;301(6):108530. doi: 10.1016/j.jbc.2025.108530 (PMC12145835; doi:10.1016/j.jbc.2025.108530)
Supplement: Supplementary figures [file mmc2.zip]

Archive with 2 entries (2 files):
- Supplementary_resubV1_WJC_CLEAN.docx
- Supplementary_Figures_resubV1_WJC_withNumbering.pdf
